# Supplementary material for: NAC transcription factors ATAF1 and ANAC055 affect the heat stress response in Arabidopsis
Source: Sci Rep. 2022 Jul 4;12:11264. doi: 10.1038/s41598-022-14429-x (PMC9253118; doi:10.1038/s41598-022-14429-x)
Supplement: Supplementary file 5 — Supplementary Table S1. [file 41598_2022_14429_MOESM5_ESM.xlsx]

## Sheet: Sheet1
Supplementry Table S1: Expression of NACs during the thermomemory phase.
	Gene	0 h	se	0.5 h	se	1 h	se	1.5 h	se	2 h	se	4 h	se	25 h	se	48 h	se
1	AT1G01010_ANAC001	-1.91349	0.182426	1.05423	0.183971	1.83563	0.549808	2.58588	0.757469	-0.531633	0.313382	-0.489076	0.596488	-0.42394	0.395415	-0.40896	0.203372
2	AT1g01720_ANAC002	2.05812	0.120756	-0.020883	0.105745	-0.408358	0.0471669	-1.77919	1.36936	-0.371476	0.0636388	-0.288834	0.338643	-0.5267	0.315888	-0.572622	0.461396
3	AT1G02220_ANAC003	-1.09153	0.878765	0.967501	0.582092	1.62359	0.289632	-0.895397	0.52369	0.37986	0.828793	0.0959233	0.924146	-0.579325	1.60537	-0.539163	0.326105
4	AT1G02230_ANAC004	NR	NR	-2.73954	1.68993	NR	NR	NR	NR	-1.4116	1.32932	1.18173	1.44199	NR	NR	NR	NR
5	AT1G12260_ANAC007	-1.58604	0.488656	-2.10352	0.813753	0.924093	0.671378	-0.973466	0.417395	-0.894808	0.458286	0.73052	0.724601	2.13008	3.0423	0.643574	0.9372
6	AT1G25580_ANAC008	-1.04962	0.439347	-0.761297	0.539551	0.670024	0.107841	-0.384323	0.302402	-0.334886	0.0722502	-0.203519	0.624008	0.0490877	0.991793	0.0547107	0.543674
7	AT1G28470_ANAC010	-0.858826	0.533777	-0.533561	0.257532	0.513513	0.211537	-0.980177	0.921199	0.063354	0.460767	0.197531	0.572902	0.283025	0.831007	-0.044556	0.257737
8	AT1G32870_ANAC013	2.72166	0.145085	2.32549	0.281264	1.34864	0.116798	-0.99006	0.606553	0.231488	0.61294	-0.389098	0.831962	-0.0271167	1.10201	-0.251554	0.181031
9	AT1G33060_ANAC014	-1.81681	0.467872	0.94659	0.434508	0.924875	0.11564	1.42218	0.947395	-0.083626	0.433615	0.241585	0.673382	0.318661	1.06506	-0.384095	0.62491
10	AT1G33280_ANAC015	-1.91763	0.908739	-1.60813	0.205841	-1.47356	0.622939	-0.875186	0.786004	0.104806	0.48608	-0.0787137	0.256108	0.376046	1.37719	-0.273781	0.186748
11	AT1G34180_ANAC016	-1.047	0.786998	-1.02452	0.0645551	1.44655	0.147314	-1.03147	0.788965	0.477326	0.759827	-0.783529	0.625762	-0.697666	0.392748	-0.827048	0.276811
12	AT1G34190_ANAC017	-0.169309	0.102437	-0.396135	0.290841	0.451348	0.132623	0.336015	0.264724	0.233333	0.383677	-0.048382	0.238618	0.13987	0.820908	-0.541118	0.19258
13	AT1G52880_ANAC018	0.678194	0.404043	1.10269	0.0491528	0.419584	0.0716053	-2.98805	1.95875	-0.00886033	0.795895	-0.231089	0.22203	-0.495034	0.204136	-0.92378	0.307916
14	AT1G52890_ANAC019	-1.76108	1.51066	-1.67465	0.225153	-1.45896	0.810821	0.725653	0.428792	1.4282	0.628747	-3.78973	3.45232	0.0361357	0.660584	0.703798	0.651255
15	AT1G54330_ANAC020	-1.51635	0.987256	-2.02968	0.546113	-0.770679	0.310559	-0.615582	0.120926	-0.507501	0.258026	-0.0284243	0.375273	-0.416104	0.595752	-2.61365	1.95908
16	AT1G56010_ANAC021	-2.01186	0.184505	-1.33715	0.339842	0.725813	0.100257	-0.322	0.0486148	-0.769977	0.395309	0.615737	0.232173	0.0163463	0.0931704	0.0829827	0.277439
17	AT1G62700_ANAC026	NR	NR	NR	NR	0.804432	0.1745	-0.760645	0.212966	-2.39163	1.85203	-2.55598	2.52171	1.03954	2.59096	NR	NR
18	AT1G65910_ANAC028	-1.57301	0.665492	-2.18957	1.06103	0.153533	0.0429967	-1.14236	0.334847	-1.97158	0.632556	-0.238507	1.39061	0.0300637	0.88767	1.66358	2.23237
19	AT1G69490_ANAC029	0.620824	0.423039	-2.70491	0.510103	0.650709	0.484094	0.937207	0.121167	2.51141	0.369405	1.14842	1.42402	0.0591623	0.694829	0.406639	0.819144
20	AT1G71930_ANAC030	-2.48233	1.67755	-0.40355	0.0567779	-1.99374	2.30581	-0.0628783	0.193086	-1.10186	0.521556	0.200046	0.456811	2.90482	3.66171	-0.406507	0.412362
21	AT1G77450_ANAC032	0.946328	0.122431	0.751175	0.159353	0.242951	0.0789117	0.399454	0.155351	0.295372	0.297132	0.186621	0.262276	-0.578892	0.220519	-0.669232	0.682966
22	AT1G79580_ANAC033	-3.08191	1.74613	-2.06028	0.640755	-0.525124	0.173215	-1.32786	0.119228	-0.227103	0.974598	-0.0917527	0.593772	1.79481	2.64801	-0.26742	0.491603
23	AT2G02450_ANAC034	-0.828662	0.33307	-1.48096	0.511071	0.85419	0.324355	-0.320893	0.305409	-1.09874	0.650126	0.449057	0.477705	0.498947	1.29485	-0.0308233	0.869806
24	AT2G17040_ANAC036	1.47711	0.223149	-1.04539	0.54078	1.65463	0.241194	-1.14555	0.380015	-1.71126	0.872485	-0.236416	2.04604	-0.24076	0.768701	1.90994	2.0056
25	AT2G18060_ANAC037	-1.60547	0.692039	1.34695	0.481803	1.48782	0.388372	-1.03099	0.316429	1.13908	2.44771	0.121106	0.77582	0.528426	1.51309	0.721607	1.27476
26	AT2G24430_ANAC038	NR	NR	-0.510756	0.184852	1.22335	0.227113	0.113885	0.0869748	-0.585288	0.271683	0.597248	0.144317	0.123725	0.726391	-0.449296	0.229424
27	AT2G33480_ANAC041	-1.67443	0.453909	-0.525345	0.414869	-0.315347	0.126699	-0.235126	0.0632773	0.042641	0.30614	-0.326651	0.885461	0.331744	1.51886	0.274631	0.726859
28	AT2G43000_ANAC042	-1.96364	0.131439	-1.00502	0.598492	-0.30287	0.0318495	-0.232188	0.0432201	-0.578846	0.272842	0.79855	0.540397	1.74919	2.23831	-1.01909	0.648772
29	AT2G46770_ANAC043	-2.67802	0.463099	-1.55437	0.115257	-2.1159	1.07495	-0.113051	0.0964576	-1.62947	1.67942	-0.453128	0.39449	0.0724447	0.738461	-0.960333	0.450681
30	AT3G01600_NAC044	1.45723	0.172898	2.59481	0.614427	1.25383	0.44879	-2.03642	0.213531	0.964627	0.583264	0.426824	0.519183	-0.483938	0.370134	-0.893784	0.403931
31	AT3G03200_ANAC045	-1.62954	0.655057	-1.53869	0.585365	-1.01825	0.354298	-0.761874	0.0856671	-1.07473	0.556964	0.440749	1.02336	-1.08816	0.33475	-0.668586	0.494954
32	AT3G04060_NAC046	0.706612	0.404634	0.656521	0.136419	-0.100393	0.126614	0.503475	0.157556	-0.411178	0.770881	-0.589659	0.977977	1.53757	3.2223	2.65018	4.38168
33	AT3G04070_NAC047	-1.17002	0.711681	0.46272	0.237626	0.771833	0.177911	0.779678	0.217349	0.531606	0.505514	-0.116818	0.550747	-0.117091	0.29061	-0.391023	0.143433
34	AT3G04420_NAC048	-2.05463	0.356071	-1.49076	0.359515	1.1103	0.459334	0.729244	0.371544	0.591647	0.410842	-0.24151	0.718704	-0.177209	1.0245	-0.048439	1.02019
35	AT2G27300_ANAC040	-0.600229	0.402001	-1.40863	0.464494	NR	NR	-0.777271	0.143224	1.87786	2.66389	-0.32525	0.735504	-0.294936	0.749344	-2.89311	1.61883
36	AT3G10480_ANAC050	-0.0793467	0.21775	-0.717832	0.379186	1.1202	0.275282	-0.402114	0.0260219	-0.330916	0.522875	-0.324878	1.11556	-1.42469	1.27298	-0.723949	1.36752
37	AT3G10490_ANAC051	-0.158224	0.115458	1.35491	0.46574	1.16547	0.259412	0.217962	0.136101	-0.084673	0.171713	0.35511	0.310497	0.343938	0.977271	-0.344899	0.315504
38	AT3G10500_ANAC053	-0.98616	0.848019	0.717078	0.237203	0.871922	0.204733	-1.16647	0.459717	-1.879	1.873	-0.0695313	1.41743	-1.5868	0.667041	-1.11296	0.0244245
39	AT3G15170_ANAC054	-1.31808	1.2229	NR	NR	1.05433	0.147456	-0.399851	0.287034	-0.06539	0.211967	0.570697	0.224227	0.167403	0.058556	0.069721	0.404036
40	AT3G15500_ANAC055	1.3636	0.392091	-0.118691	0.0987456	-0.990251	0.490507	0.830113	0.177257	-0.300187	0.523408	0.753067	0.190539	0.002288	0.487267	-0.726384	0.355776
41	AT3G15510_ANAC056	0.634516	0.357463	1.08009	0.190478	0.98558	0.151106	2.73404	2.39712	-0.85239	0.734534	-0.296775	0.438164	0.112234	0.707402	-0.220436	0.0435964
42	AT3G17730_ANAC057	-1.63979	0.66712	-0.978771	0.27277	0.0613017	0.42126	-0.778541	0.0431067	1.71094	0.49467	-0.187776	1.45912	-0.508409	0.80299	-0.796725	0.611638
43	AT3G18400_ANAC058	0.510569	0.20065	NR	NR	1.04714	0.358227	-0.216467	0.142454	0.071731	0.107124	0.172199	0.476126	0.553248	0.582656	0.00828533	0.246113
44	AT3G29035_ANAC059	-1.89798	0.751284	-1.38439	0.252881	-0.565137	0.210513	-0.26161	0.0473636	-0.84546	0.00793221	-0.156387	0.458535	-0.115962	0.927071	-0.145392	0.571932
45	AT3G44290_ANAC060	0.099973	0.23781	-2.15058	0.841693	0.196591	0.175554	-1.10583	0.68343	-0.355258	0.332481	-0.29384	0.30397	0.71297	1.22333	-0.016689	0.503912
46	AT3G44350_ANAC061	-1.38433	0.362184	0.31406	0.122359	NR	NR	NR	NR	-3.30255	1.95044	0.87079	0.595902	1.25875	2.32011	-3.11652	2.0552
47	AT3G49530_ANAC062	0.586329	0.176515	-0.74137	0.540258	0.342984	0.20023	-1.13228	0.0670453	0.0412453	0.174557	-0.339959	0.880581	-0.00823967	0.376448	0.115942	0.194045
48	AT3G56560_ANAC065	3.30179	1.97911	1.79852	0.725234	2.11489	1.32619	-2.34972	1.2686	-0.731481	0.348054	-0.067501	0.610658	0.0590403	1.14153	0.181194	0.908416
49	AT4G01540_ANAC068	-1.29094	0.244167	-0.999173	0.421393	0.978256	0.0928692	-0.993132	0.113893	0.334393	0.540687	0.386739	0.950833	0.485132	0.519591	0.52575	0.359853
50	AT4G10350_ANAC070	-1.44278	0.720944	-1.90673	0.844838	-0.983376	0.582562	-0.67385	0.233061	-0.551641	0.106547	-0.415674	0.818442	-0.174214	0.813934	-0.347428	0.55698
51	AT4G17980_NAC071	-3.55505	2.42112	0.611151	0.205694	1.20079	0.847087	-0.519207	0.279024	-1.52349	0.496285	2.29552	3.81142	2.39524	4.26784	0.218436	1.45472
52	AT4G27410_ANAC072	1.52362	0.0830406	-0.819224	0.188183	0.370245	0.142839	0.102883	0.0766007	-0.329903	0.360244	0.680203	0.297221	1.56535	1.87976	-0.350157	0.0428793
53	AT4G28500_ANAC073	-0.247519	0.052477	0.342652	0.403209	-0.284799	0.0486913	-0.614498	0.20266	1.94674	2.63852	-1.80211	1.21709	-1.00465	0.497495	-1.52143	0.658463
54	AT4G35580_NTL9	-0.359679	0.034791	1.15091	0.490749	0.838448	0.0928189	-0.225561	0.104613	0.681383	0.0152883	-5.84817	5.90079	0.437883	0.354134	0.698999	0.381279
55	AT4G36160_ANAC076	-1.21505	0.679121	-1.85238	0.694134	0.0536247	0.0485249	-0.550319	0.106095	0.0487967	0.767404	-0.151924	0.273484	0.648917	1.43954	0.338397	0.686865
56	AT5G04400_ANAC077	-2.99066	1.05748	-1.26669	0.783877	-2.23253	0.641432	1.39484	0.251429	-0.260991	0.214385	0.105269	0.362708	0.071499	0.68473	-0.287137	0.662516
57	AT5G04410_ANAC078	1.91383	0.243531	0.92364	0.125272	0.480087	0.174561	-0.72856	0.304582	0.10093	1.28457	0.055764	0.654129	0.388543	0.867562	0.688831	0.946021
58	AT5G07680_ANAC079	-0.98798	0.68403	1.3906	0.37436	1.39608	0.0729815	-0.851228	0.221981	-1.36449	0.424208	-0.582899	0.616688	0.274393	2.13855	-2.25047	1.15149
59	AT5G08790_ANAC081	-0.458627	1.75946	-1.024	0.269471	-0.85988	0.214428	-1.72996	0.287444	0.268354	0.29715	-0.386871	0.339335	-0.146641	0.881054	-0.35881	0.372616
60	AT5G14490_ANAC085	NR	NR	NR	NR	1.49393	0.0962037	NR	NR	NR	NR	-1.11005	1.18271	NR	NR	NR	NR
61	AT5G17260_ANAC086	-1.04864	0.259835	-1.05569	0.635306	-0.274052	0.507933	-0.861713	0.197194	-0.800419	0.0181612	-0.367478	0.468308	0.608963	1.46561	0.183486	0.33329
62	AT5G18270_ANAC087	1.1972	0.135492	1.03054	0.0411223	-0.644143	0.197122	-2.05681	0.624521	-0.180352	0.416668	-0.565081	0.654922	0.184416	0.982192	0.278577	0.564778
63	AT5G18300_ANAC088	-0.892743	2.33546	-0.60242	0.598532	-1.84427	0.642281	4.39652	0.537517	-1.5741	0.122429	-0.0200023	1.03127	1.31837	1.0148	-2.39556	2.22693
64	AT5G22290_ANAC089	-0.225824	0.243895	1.05703	0.522484	1.07919	0.0221955	-0.199707	0.248673	0.284708	0.609967	0.0906053	0.163834	0.0288267	0.62342	-0.727266	0.467966
65	AT5G24590_ANAC091	1.22063	0.260963	0.933384	0.246875	0.735144	0.217143	-1.13711	0.319644	-0.680735	0.237912	-0.00337167	0.978882	2.39524	4.26784	2.048	0.997185
66	AT5G39610_ANAC092	-1.06323	0.537219	-1.43286	0.11483	0.191147	0.0822461	0.96316	0.213489	0.13123	0.0975574	-0.335981	0.604419	0.453151	0.92073	0.40442	0.499765
67	AT5G39690_ANAC093	0.933735	0.861807	1.01522	0.329446	0.93536	0.338938	2.10607	0.0918516	0.071612	0.483484	-0.414243	0.669381	0.209003	0.950147	-0.167171	0.388974
68	AT5G39820_ANAC094	-1.22231	1.22618	NR	NR	0.863384	0.23077	2.29997	0.423825	1.52572	1.95961	NR	NR	-0.8971	0.670237	1.04028	2.82962
69	AT5G46590_ANAC096	-1.76547	1.4112	-1.30985	0.643334	-2.1217	0.65384	-0.664181	0.391875	0.568788	0.217165	-0.613118	0.647309	0.281446	0.293206	0.146159	1.07309
70	AT5G53950_ANAC098	-0.337857	0.381991	1.29608	0.326309	1.46365	0.650923	0.199258	0.15684	-0.115427	1.13588	-2.12459	0.914946	-1.49787	0.744284	-1.71195	0.657016
71	AT5G56620_ANAC099	-0.910708	0.373372	NR	NR	1.12271	0.260806	-0.464876	0.21863	0.069504	0.798078	-0.727346	1.06177	-1.01594	1.39708	-1.20157	0.313505
72	AT5G62380_ANAC101	-1.66977	1.18916	NR	NR	0.986583	0.0902083	-0.935351	0.27503	-0.0507903	1.07647	0.595187	0.454781	-0.508285	0.33034	-0.903501	0.63423
73	AT5G64060_ANAC103	-1.48021	1.02346	1.23352	0.308294	2.22332	0.0901473	1.10381	0.385908	-0.860699	0.210709	-0.328455	1.05628	2.16136	2.48454	3.12518	1.85685
74	AT5G64530_ANAC104	-2.0027	0.226761	-1.18415	0.152807	-0.641561	0.437221	1.66865	0.764868	-0.779742	0.620468	-0.0182883	1.04995	1.17984	2.28537	-1.85051	1.30301
75	AT5G66300_ANAC105	-2.20402	0.569875	0.821709	0.0844535	0.792795	0.132759	0.559226	0.328207	0.778976	0.967337	0.092006	0.28531	0.0722543	1.89193	-1.35703	0.282214
