# Supplementary material for: NAC transcription factors ATAF1 and ANAC055 affect the heat stress response in Arabidopsis
Source: Sci Rep. 2022 Jul 4;12:11264. doi: 10.1038/s41598-022-14429-x (PMC9253118; doi:10.1038/s41598-022-14429-x)
Supplement: Supplementary file 7 — Supplementary Table S3. [file 41598_2022_14429_MOESM7_ESM.xlsx]

## Sheet: HSP_HSF
Supplementary Table S3: Expression of heat shock proteins and heat shock factors in in response to heat priming treatment.
a) Expression of heat shock proteins (HSPs)
		Gene id	Description	KO_(H-C)	KO_(H-C)	KO_(H-C)		OX(H-C)	OX(H-C)	OX(H-C)		WT(H-C)	WT(H-C)	WT(H-C)
	The expression of HSPs previosley identified as thermomemory associated genes in (Sedaghatmehr et al, 2016)	AT4G10250	ATHSP22.0 (Arabidopsis thaliana heat shock protein 22.0)	13.4066	9.5569	7.80894		14.745	9.69994	9.69851		14.9136	10.5842	8.63771
		AT4G27670	HSP21 (HEAT SHOCK PROTEIN 21)	12.9075	9.80027	7.81756		13.0492	9.57902	8.87021		13.5774	10.4061	6.94189
		AT3G46230	ATHSP17.4 (Arabidopsis thaliana heat shock protein 17.4)	13.2697	9.2785	5.87022		12.9209	8.19708	6.47874		13.2674	9.36948	5.6531
		AT1G52560	26.5 kDa class I small heat shock protein-like (HSP26.5-P)	11.5463	7.79544	3.575		13.5382	6.53222	2.86013		11.3739	7.10651	3.51942
		AT5G59720	HSP18.2 (HEAT SHOCK PROTEIN 18.2)	11.4758	9.69339	8.41225		11.806	9.78715	9.06759		12.694	10.0552	8.45285
		AT5G12030	AT-HSP17.6A (heat shock protein 17.6A)	12.6547	8.70623	4.21523		12.1204	7.90666	3.15051		11.918	8.97318	3.22241
		AT1G53540	17.6 kDa class I small hsp(HSP17.6C-CI) (AA 1-156)	14.5994	10.3681	6.16754		13.3914	9.44093	5.8695		15.5434	10.0167	5.99388
		AT5G12020	17.6 kDa class II heat shock protein (HSP17.6-CII)	13.6916	8.98775	7.76276		13.4852	9.5797	8.2711		13.9139	10.2583	5.22797
		AT4G25200	ATHSP23.6-MITO	14.6827	8.45033	3.95877		13.2844	7.60041	3.23048		14.0636	11.5289	3.88885
		AT5G37670	15.7 kDa class I-related small hsp-like (HSP15.7-CI)	9.26548	3.33662	2.3516		8.14474	3.11404	2.02852		7.75423	3.82219	1.806
		AT1G16030	HSP70B (heat shock protein 70B); ATP binding	11.0563	5.40917	1.30335		10.7031	4.53048	#N/A		11.0094	4.89547	#N/A
		AT2G32120	HSP70T-2; ATP binding	8.3984	3.23877	2.01135		8.29372	3.7892	1.97542		8.452	3.45793	1.74336
		AT5G52640	HSP81-1 (HEAT SHOCK PROTEIN 81-1)	10.3946	6.15159	0.643761		10.6088	6.11957	#N/A		10.8501	5.97947	#N/A
		AT3G12580	HSP70 (heat shock protein 70); ATP binding	8.99526	5.05578	0.571274		8.88635	5.18101	#N/A		9.69762	5.42391	#N/A
		AT5G51440	23.5 kDa mitochondrial small heat shock protein (HSP23.5-M)	9.69564	5.22223	#N/A		9.64914	6.12747	#N/A		10.0402	6.76907	#N/A
		AT2G29500	17.6 kDa class I small heat shock protein (HSP17.6B-CI)	10.7026	8.19104	5.24433		11.9644	8.26889	5.80038		11.323	8.49341	4.54204
		AT2G19310	similar to HSP18.2 (HEAT SHOCK PROTEIN 18.2)	6.29117	2.66382	-0.777851		6.55224	3.23069	#N/A		6.64746	3.41156	-0.887839
		AT2G20560	DNAJ heat shock family protein	7.8021	2.08283	#N/A		7.62685	2.47553	#N/A		8.06474	2.04387	#N/A
	Other HSPs	AtTG74310	HSP101	10.1249	4.13629	0.993974		10.1392	4.22502	#N/A		10.6836	4.44897	#N/A
		AT4G27670	HSP21	12.9075	9.80027	7.81756		13.0492	9.57902	8.87021		13.5774	10.4061	6.94189
		AT5G03720	HSP26.5-P.	4.39776	2.59709	#N/A		3.52704	#N/A	#N/A		3.25829	1.02869	#N/A
		AT5G12030	HSP17.6II	12.6547	8.70623	4.21523		12.1204	7.90666	3.15051		11.918	8.97318	3.22241
		AT3G46230	HSP17.6A	13.2697	9.2785	5.87022		12.9209	8.19708	6.47874		13.2674	9.36948	5.6531
b) Expression of heat shock factors (HSFs)
	HSF whole family 21 members	AT1G32330	HSFA1d	1.45611	#N/A	#N/A		1.66596	0.544379	#N/A		1.6785	#N/A	#N/A
		AT5G16820	HSFA1b/HSF3	#N/A	#N/A	#N/A		#N/A	#N/A	#N/A		#N/A	#N/A	#N/A
		AT3G02990	HSFA1e	1.22297	#N/A	1.13927		0.762789	#N/A	#N/A		0.800893	#N/A	#N/A
		AT2G26150	HSFA2	10.6582	6.90317	2.74855		10.4961	6.60497	#N/A		12.2588	7.1027	#N/A
		AT5G03720	HSFA3	4.39776	2.59709	#N/A		3.52704	#N/A	#N/A		3.25829	1.02869	#N/A
		AT4G18880	HSFA4a	#N/A	#N/A	-1.03824		-1.16543	#N/A	#N/A		#N/A	#N/A	#N/A
		AT5G43840	HSFA6a	#N/A	#N/A	#N/A		#N/A	#N/A	#N/A		#N/A	#N/A	#N/A
		AT3G22830	HSFA6b	0.94186	#N/A	#N/A		1.41084	#N/A	#N/A		2.87148	#N/A	#N/A
		AT3G51910	HSFA7a	4.28522	#N/A	#N/A		2.83115	-0.950205	#N/A		2.3283	-1.30659	-1.08037
		AT3G63350	HSFA7b	9.01035	3.32508	#N/A		7.61672	2.21286	#N/A		7.48987	4.66963	#N/A
		AT1G67970	HSFA8	-0.899089	#N/A	0.693882		-1.82389	#N/A	#N/A		-1.16423	#N/A	#N/A
		AT5G54070	HSFA9	#N/A	#N/A	#N/A		#N/A	#N/A	#N/A		#N/A	#N/A	#N/A
		AT4G36990	HSFB1/HSF4	#N/A	#N/A	#N/A		#N/A	#N/A	#N/A		#N/A	#N/A	#N/A
		AT5G62020	HSFB2a	3.37377	#N/A	1.32836		1.08426	-1.18273	1.54177		3.53161	#N/A	1.72124
		AT4G11660	HSFB2b	4.13847	#N/A	#N/A		2.7751	#N/A	#N/A		3.82741	#N/A	#N/A
		AT2G41690	HSFB3	#N/A	#N/A	#N/A		#N/A	#N/A	#N/A		#N/A	#N/A	#N/A
		AT1G46264	HSFB4	0.743899	-0.726294	#N/A		#N/A	#N/A	#N/A		0.668135	#N/A	#N/A
		AT3G24520	HSFC1	#N/A	#N/A	#N/A		1.11228	#N/A	#N/A		2.21451	1.07953	-1.05384
		AT5G45710	HSF family protein	#N/A	0.614086	#N/A		#N/A	#N/A	#N/A		#N/A	#N/A	#N/A
		AT4G13980	HSF family protein	#N/A	#N/A	#N/A		#N/A	#N/A	#N/A		#N/A	#N/A	#N/A
		AT4G17750	HSF1	#N/A	#N/A	#N/A		#N/A	#N/A	#N/A		#N/A	#N/A	#N/A
