# Supplementary material for: NAC transcription factors ATAF1 and ANAC055 affect the heat stress response in Arabidopsis
Source: Sci Rep. 2022 Jul 4;12:11264. doi: 10.1038/s41598-022-14429-x (PMC9253118; doi:10.1038/s41598-022-14429-x)
Supplement: Supplementary file 8 — Supplementary Table S4. [file 41598_2022_14429_MOESM8_ESM.xlsx]

## Sheet: Supplementary Table S4
Supplementary Table S4. Overlap of differentially expressed genes in ATAF1 transgenic lines (after heat priming) and that were targeted by ATAF1 in DNA affinity purification sequencing (DAP-seq) experiments or contained ATAF1 binding site in their 1kb promoter.
Genes in bold are commonly regulated in two time points.
0h after priming, genes up-regulated in OX but down-regulated in KO
AGI	Annotation
AT1G22410	Class-II DAHP synthetase family protein
AT1G23190	PGM3__Phosphoglucomutase/phosphomannomutase family protein
AT1G47128	RD21_RD21A__Granulin repeat cysteine protease family protein
AT1G49740	PLC-like phosphodiesterases superfamily protein
AT1G52340	ABA2_ATABA2_ATSDR1_GIN1_ISI4_SDR1_SIS4_SRE1__NAD(P)-binding Rossmann-fold superfamily protein
AT1G64810	APO1__Arabidopsis thaliana protein of unknown function (DUF794)
AT2G02970	APY6_AtAPY6__GDA1/CD39 nucleoside phosphatase family protein
AT2G25450	2-oxoglutarate (2OG) and Fe(II)-dependent oxygenase superfamily protein
AT2G29340	NAD-dependent epimerase/dehydratase family protein
AT3G16560	Protein phosphatase 2C family protein
AT3G22750	Protein kinase superfamily protein
AT4G03020	transducin family protein / WD-40 repeat family protein
AT4G16680	P-loop containing nucleoside triphosphate hydrolases superfamily protein
AT4G22820	AtSAP9_SAP9__A20/AN1-like zinc finger family protein
AT4G29670	ACHT2__atypical CYS HIS rich thioredoxin 2
AT4G37980	ATCAD7_CAD7_CHR_ELI3_ELI3-1__elicitor-activated gene 3-1
AT5G10650	JUL1__RING/U-box superfamily protein
AT5G17860	CAX7_CCX1__calcium exchanger 7
AT5G43180	Protein of unknown function, DUF599
AT5G60790	ABCF1_ATGCN1_GCN1__ABC transporter family protein
AT2g41640	Glycosyltransferase family 61 protein (GT61)
AT3g23540	Alpha/beta-hydrolases superfamily protein
AT2g31260	APG9_ATAPG9_ATG9__autophagy 9 (APG9)
0h after priming, genes down-regulated in OX but up-regulated in KO
AGI	Annotation
AT1G32060	PRK__phosphoribulokinase
AT1G49840	BDR5__Protein of unknown function (DUF620)
AT1G60750	NAD(P)-linked oxidoreductase superfamily protein
AT2G39750	S-adenosyl-L-methionine-dependent methyltransferases superfamily protein
AT3G04000	NAD(P)-binding Rossmann-fold superfamily protein
AT3G23030	IAA2__indole-3-acetic acid inducible 2
AT3G54380	AtSAC3C_SAC3C__SAC3/GANP/Nin1/mts3/eIF-3 p25 family
AT4g27720	Major facilitator superfamily protein
1h after priming, genes up-regulated in OX but down-regulated in KO
AGI	Annotation
AT1G15580	ATAUX2-27_AUX2-27_IAA5__indole-3-acetic acid inducible 5
AT1G63010	PHT5;1_VPT1__Major Facilitator Superfamily with SPX (SYG1/Pho81/XPR1) domain-containing protein
AT3G11660	NHL1__NDR1/HIN1-like 1
AT4G10120	ATSPS4F_SPS4F__Sucrose-phosphate synthase family protein
AT5G52180
AT3g44990	AtXTH31_ATXTR8_XTH31_XTR8__xyloglucan endo-transglycosylase-related 8
AT3g23540	alpha/beta-Hydrolases superfamily protein
AT2g31260	APG9_ATAPG9_ATG9__autophagy 9 (APG9)
1h after priming, genes down-regulated in OX but up-regulated in KO
AGI	Annotation
AT3G55500	ATEXP16_ATEXPA16_ATHEXP ALPHA 1.7_EXP16_EXPA16__expansin A16
AT4G24040	ATTRE1_TRE1__trehalase 1
AT4G33210	SLOMO__F-box family protein
AT5G17860	CAX7_CCX1__calcium exchanger 7
AT4g27720	Major facilitator superfamily protein
4h after priming, genes up-regulated in OX but down-regulated in KO
AGI	Annotation
AT1G22190	RAP2.4_WIND2__Integrase-type DNA-binding superfamily protein
AT1G70090	GATL9_LGT8__glucosyl transferase family 8
AT2G04040	ATDTX1_DTX1_TX1__MATE efflux family protein
AT2G19800	MIOX2__myo-inositol oxygenase 2
AT2G27500	Glycosyl hydrolase superfamily protein
AT2G31810	AHASS1_AIP1__ACT domain-containing small subunit of acetolactate synthase protein
AT2G43820	ATSAGT1_GT_SAGT1_SGT1_UGT74F2__UDP-glucosyltransferase 74F2
AT3G13062	Polyketide cyclase/dehydrase and lipid transport superfamily protein
AT3G20110	CYP705A20__cytochrome P450, family 705, subfamily A, polypeptide 20
AT3G57520	AtSIP2_RS2_SIP2__seed imbibition 2
AT4G15760	MO1__monooxygenase 1
AT4G16563	Eukaryotic aspartyl protease family protein
AT4G17900	PLATZ transcription factor family protein
AT5G01810	ATPK10_CIPK15_PKS3_SIP2_SNRK3.1__CBL-interacting protein kinase 15
AT5G14120	Major facilitator superfamily protein
AT5G16370	AAE5__acyl activating enzyme 5
AT5G45070	AtPP2-A8_PP2-A8__phloem protein 2-A8
AT5G67480	ATBT4_BT4__BTB and TAZ domain protein 4
At2g41640	Glycosyltransferase family 61 protein (GT61)
At3g44990	AtXTH31_ATXTR8_XTH31_XTR8__xyloglucan endo-transglycosylase-related 8
4h after priming, genes down-regulated in OX but up-regulated in KO
AGI	Annotation
AT1G54570	PES1__Esterase/lipase/thioesterase family protein
AT3G21560	BRT1_UGT84A2__UDP-Glycosyltransferase superfamily protein
AT1G65230	Uncharacterized conserved protein (DUF2358)
AT1G06460	ACD31.2_ACD32.1__alpha-crystallin domain 32.1
AT5G13170	AtSWEET15_SAG29_SWEET15__senescence-associated gene 29
