# Supplementary material for: NAC transcription factors ATAF1 and ANAC055 affect the heat stress response in Arabidopsis
Source: Sci Rep. 2022 Jul 4;12:11264. doi: 10.1038/s41598-022-14429-x (PMC9253118; doi:10.1038/s41598-022-14429-x)
Supplement: Supplementary file 10 — Supplementary Table S6. [file 41598_2022_14429_MOESM10_ESM.xlsx]

## Sheet: Primers
Supplementary Table S6. Primer sequences.
AGI	Forward Primer (5'-3')	Reverse Primer (5'-3')
AT1G01010	ACTTGCGCTTCCAGTCAAAGTACA	TCCTGCTCTGTCGATTCCCTTTGT	NAC qPCR primers
AT1G01720	GCCTCTCGGTAGCTCCTTTTTTGT	TCAGGCTGGATGATTGGGTTCTCT
AT1G02220	GGGAGTTACCTTGCCAGTCAAGGA	TCATCTGCTGATCACCTCTGCCA
AT1G02230	TCTCTTGGAGAGTCGCCAACCAT	TCGCCCAAAGAAGAGCTTCCATTT
AT1G02250	GAGGGATCGTTGTTTCACAGCCAA	AGTGCATCCACATCAAGAAAGCCA
AT1G12260	CGTACCAATGTGAAGGGGATGAGT	TCCTCAGGAAGAAGGATGGGTTGT
AT1G26870	ATGGCGGCTGATCCTTCGGAAATG	TCCGGGCAACAATACATCCTCCA
AT1G28470	TGGAGTAAGCAAGGACGGGCAA	TTCGTTTTCGTGTTCCGGTCGTAT
AT1G32510	TCGTCTTGCTCATCTACGGTCTCA	GGGACTCATGGTGACGATGCTGAA
AT1G32770	TCCTCTTGAATATCCCAAGGCTCA	CCCACCGAAGAAGAACTTCTCCAT
AT1G32870	TGCAGGAGCTAAACAATGACGGAC	CAGATGAATCACCTGTACCAGGCG
AT1G33060	TGCCATGTCCAAGGTCGTAGAGGA	TGAGCAGTCCCCTGAGCACTTAAA
AT1G33280	ACCCATCCATCTTCACAAGGGTCA	GGATCATGCACGAGTACCGTATCG
AT1G34180	CCCTGTGGAACACCAACAAACTCA	TCAATGAAATCCCAGATGCACCCG
AT1G34190	TGGATTTCATGGCCTTGGGCATTC	TTTGCTTCACCCTCATCAGGTGTG
AT1G52880	CTTCCCGCGAAAGCTTCGTTT	AATAACCGGAAGTCGCAGCTCG
AT1G52890	CGTTGTTGCTGAATTCTCTAGCAT	TCGTAGAAACGGAAGCACTAAGTT
AT1G54330	GGCTCCTCATGGCCTTCGTACTAA	GGCACAATGCATACGACTCCTTCA
AT1G56010	AGCTCTCCAAAGGAAGACTGGGT	TGCAGAGGCTGTCTCATCAAAACA
AT1G60280	TCTCTCCACTAGATCACCGCTTCC	CCCTCCGCTTCTGAATCGAAGAAA
AT1G60350	CGTATGGTCGTCAACGGAGACTCA	GCTCTCAGCATCGAACTCCACATT
AT1G61110	GGTTTGGCCTAACCCCATTTGGA	CCAAGCAAGGCGAGTTTTGGAGAG
AT1G62700	TGGAACCCCTCAGGAAGAAGGATG	TTTCCTCACTGTCGCTGCCAATT
AT1G64105	ACGGCATATTATCTCCTCCGCCAT	TGCGAAGCAACGGGTTCAGT
AT1G65910	TGGTCGCCCGGTTTGTTCTTGA	TGGGAAGTCCTTGCTGCCAAGTA
AT1G69490	CGAAACGTAACGGTTCCATGAGGT	TTCGTCCATGAAACCCTCTTGCT
AT1G71930	ACCCTAGTTTACACCTCGCTTGT	TCCGACAGAGGAAGAGCTTGTG
AT1G76420	TCTGGTAGCTCCCAAGGTTCACAG	TGGTCTCTCCGGCATTCACATTTC
AT1G77450	AGCTGCACGGTTGGGTCTTGAA	CCGACATGGCTTTGTACGGTGAAA
AT1G79580	AAGAGAAATGCAGAATCGGGTCGG	TTCGTTCGGGTCCCAGTCGGATAT
AT2G02450	TATCGCCGCCATAGCAGGAAGTTC	TCGCCGAAAAGTTGAAGGCAAAC
AT2G17040	GCTCCTTACCAAAGGATGTTGTGC	TCATCTTAGCTTCCATCTCTGCCC
AT2G18060	CCCAGGAAGAAGGATGGGTGGTTT	TCTTGGCTTGCCCTGTAGCTCT
AT2G24430	TGATGACTTGTGCTGCTGCTACTG	ACCTCCAAGCAAGACGAGTGGGTA
AT2G27300	TGGGACTTGCCAGAGGAATCGAAA	CGCGCAGAAGTAAAACCACTCGTT
AT2G33480	TTCTGTAATACCGGAAACCGATGT	TTCACAATCACCTGGTAAATCCCA
AT2G43000	TCTCCAGCTCAACAAGCAGAGGTA	CCGGTTTTCGGTTTGGTGGTAAGA
AT2G46770	TGGTTGGAACGGCCAGAACTGAAG	CGTGTCGAATGTTTTGCTGCTTGT
AT3G01600	CCCTCAAAACCTTCCTGGTGCAAA	TTCTGCGTTTCCTCTGTCCTGTTC
AT3G03200	TGGGACTTACCAGACCAAGAATGG	TCCAACTAACTCGGCGGTCTTTAC
AT3G04060	CCAAAGATTGCAAAGATGGGGGAG	TCCAATAACCAGACACGGTCGC
AT3G04070	ACCAGCTAAGGCTCCATTTGGGGA	GCTCTGTTTGGTCTTGCTCCGTTT
AT3G04420	GAGGTGAGCCAAGCTCTGATAACC	ATTTTTGCCCTCCAGCCCCAGT
AT3G04430	TTTACCTGGGCTGGCGAAGATAGA	TCCACCGGCGATATGAAGTACCAA
AT3G10480	TGGAAACAACCAGATGGACCAGGA	GAGTAGCATCTCTCGGTAGCTCGT
AT3G10490	ACGGAAACCTGGTGCAAGATGC	TTCCCACTTGGTGGCCCAATGT
AT3G10500	CCAGACAAGTCGAGGCTGAAAAGT	AGTCGCACGATTCGTCTTTGATCC
AT3G15170	TCCTCCTCCGCTAAGGATGAATGG	TCGTCTCTCTACTAACTACGCCGC
AT3G15500	CGTCGAAATGGAAGCACCAAGC	GCTGTATTCACGACCACTCGTCAT
AT3G15510	TCCCGCTAAAGCATCGTTTGGAGA	AAGTCGCCGCTCTGTTTGGTCTTG
AT3G17730	AACCCGTTCGGATACTTCCGGTCA	TGGGACCTCGCAGAGAAGTCGTTT
AT3G18400	CCCCACGAATAAGGAGGAATGGGT	TTCTTGTGCTTTCTTTGCTGCCG
AT3G29035	ACCAGTCGGGTATTTTCGGTCTCT	TGGGACTTGCCTTGGAAGGCTAA
AT3G44290	GTCGGCAAATAACCAGAGCATCCA	CGCCAAAAGGAGGAAGAACGGAAT
AT3G44350	ACGCTCTTGTCTTGGCACAAAGAA	CGTTGAGCCTACTCAGCTTCCAAA
AT3G49530	GCGCAATCTGATCTGGTGCTACAA	TCGATTCTCAAGAGCCCAGACGA
AT3G55210	CTCTTCTCACAACAACGACAAGGA	TTCCACAGGTGCAACTGAAACAA
AT3G56520	ACTTGGTTGTCACGTTTTCTGCAA	TCCGCATGATCTGCCTGGTTATC
AT3G56530	TTTGCTGCCGCTGGAGTCAGATA	CAACAACGAGAAGGTGGATCATGC
AT3G56560	TTTCAGGCAGAAACGTGGCGACAC	GCCAACGACACCATCTCCAGCTTT
AT3G61910	GCTCTTGAAGTATTACCTCCGCAA	ATCTCTTGAATATCCCAAGGCTCG
AT4G01520	TGGCTGCTCAACCTGAAGCTCA	TCTCCTCCACAGGAAGAAGGATGG
AT4G01550	TGTTCCTTGGTAACTCGTTGCAGA	CGATTCGCATACCGTCATAGCGAT
AT4G10350	GCCAACCCTAGTGAAGATGGATGG	CCTTATCTATGACCGAGAACCGCA
AT4G17980	TCCTTGGGAGTTGCCAGGTAAATC	GAGCTTGAAGTGCATGGTTGTTGT
AT4G27410	GCTCCAAGTTGGATGATTGGGTGT	GCCCTATTGGTTCGAGAACCGTTT
AT4G28500	CCTTCGACGGTCGGTGGAAGAAAT	TGACGACCCATTCGTGCTATGC
AT4G28530	AGACCCAGTCTTCCAATTGCCTTG	AATTGCCAGGAGTGAACAAGGACG
AT4G29230	GACCTTCCTCCCATCTTCCCATCA	GCGACAGTAAGCGGATACTGGAAA
AT4G35580	TAGGGTATTTCCGATCACGAGGGC	CCAGACACAACAGCAACTACGTCA
AT4G36160	CAAGAGAGCTGCCGAATCGGATAT	TGGGAACCTTGGGATCTTCCTGCT
AT5G04400	TTCCGCAAAACAATACAGGGAGCA	CGCTCTGTTTGTTCTTGTTCCTGT
AT5G04410	TGACCAGAAACCTGCCCCTAAAGA	CGTCATCTGGAACATGGATCGCAA
AT5G07680	ACAACTTGCCTAAAACCGCTAAGA	CGCCACTTTCCTTTTCCTCCACTG
AT5G08790	AGCAGATCTCGGCTCCGGTTAT	GGTAAACTAGACCCGGTTCCGTAA
AT5G09330	TCCTGAGGAACATTCATCTGCGTC	AGACATCTCTGGAAGCTCCCAAGG
AT5G13180	CGTCGTTCTTGTTACCGGCTCTTT	TGTGCAATTCTGAGGTTGTGGGAA
AT5G14000	TTGCCTTCCTCCATCATCCCTGTC	CGAGTTCTATGGGTCCCACTCAGA
AT5G14490	TTCTCCGCTTTCTCTGCCCATTTT	TCTCCTTTTGGTCCCCTGGGAAAC
AT5G17260	GAACTTTATGGCGGATCTCGGACC	CACCCTCAAAACCTTCCAGGTGTG
AT5G18270	CTCGTCATTGGTTGGGTTGTGGTA	AGTTGTCGTTGTCTTGTGCTTGGT
AT5G18300	TGGCGTAGATGTTGTCCCTGTCTT	CTCCCAAAATCTGCAAGGGACGAA
AT5G22290	TCGAGCCTTGGGATTTACCCGATA	TTGGCTTCCACCAACCAAACACGA
AT5G22380	GCTTAGGGATTGTGGAAGCGTTGA	TTTCCCACGCGCACAGAAGAAG
AT5G24590	TATCGTCAAGCCCGGTGGTTGT	CTGGAAAAGCACCCACAGGAAGAA
AT5G39610	GGCTGGTTCCATTCGGTTAATGTG	TCCCCAGCGAATGTCGTAGTGGAT
AT5G39820	TCGGTTAGGTCTTGTGCTGTTGC	TCTTCCCCAAACAGCTAAGAACGA
AT5G41090	TGGCTATGGAAGCGAAGAGCATTG	TCCCAACGATGGGGGAAAAAGAGT
AT5G46590	GTCCCTTGAGCAGAAGAAGTACCA	TTCTCCCGTTGGTATCCAGAGGTT
AT5G50820	TCAGACTCGTCAGACTCGTGCT	TCGATCCTTGGGAGTTACCAGACA
AT5G53950	TTCTCTCCCATCTTAGCTCTCCCG	CTCGGGGTGAGGTAGGAAAATGGA
AT5G61430	TTCCCTCCAGCACTCTTTTGGAAC	GTGCCATCGCAGAAGTTGATCTCA
AT5G62380	GGGACATCCAAGAGTTATGTGGAA	CTTGCCGAAAACCGCAAAGAATGA
AT5G63790	GTACTCATCTTTTCCGTCGGTTTC	CCCGTTGCTCTATTGGTTCGT
AT5G64060	GTCTCTCCCTGTGGTCTTCCAGTA	ACTTGATGATTGGGTTTTGTGTCG
AT5G64530	GCAAGTGGGTGATATGCAGAGTGT	CGAACCTCCTGATTTACCCGACAA
AT5G66300	TTGTCGAGAGGTTCCAAGAGAGTG	GCCTGTCCTCTTCCATTTCGTCAA
AT4G01540	ATCCGGGAATTAACACAAGAGGTG	CTTGCGGTTTCTCTCCATTGCG
AT1G25580	CCATGAGGTTTCTCTTGCCGAGAC	TCAGGCCCAGAACTTGGTCTTTC
AT5G56620	TCACCATGGTTCCAAGGACGTG	GGCAGCTACGCTGGAAATCTCATC
AT5G39690	AGTATCATCAACCGCTAGCACCTC	AATCCAGCTGCTCAGCCAAATC
AT5G35580	CAAGGTCACCGTGAGTTTATGACG	TGCTTCCTCGCAGCAATATCCG
AT1G64100	GTTTCCAGCCCGATGTTGTTACC	ACAGAGCTACAGCTTCGAGAAATC
AT1G03490	AGGGTGATGGGTTACGAGCAAG	GTCCAAACTCGTTGACGTTCGC
AT5G65080	TTTTTTGCCCCCTTCGAATC	ATCTTCCGCCACCACATTGTAC	intron specifc primers of the control gene
Primers for genotyping of dko mutants ataf1/anac055
ataf1-4 (GK565H08)
GABI-8409-T-DNA	5'-ATATTGACCATCATACTCATTGC-3'
ATAF1-RP-b	5'-TCTTTAATCTTTGCCGGATTCTAA-3'
ATAF1-full -fwd	5'-AAGTTTCAAAAACGCCAAGTTTC-3'
ATAF1-full-rev	5'-GAAAATATTAAATTGATTGCGGCAC-3'
anac055-2 TDNA line (SALK_011069)
ANAC55-full -fwd	5'-ATGGGTCTCCAAGAGCTTG-3'
ANAC55-full-rev	5'-TCAAATAAACCCGAACCCA-3'
LB1a-T-DNA	5'-ATTTTGCCGATTTCGGAAC-3'
